# Supplementary material for: Aromatization Is Not Required for the Facilitation of Appetitive Sexual Behaviors in Ovariectomized Rats Treated With Estradiol and Testosterone
Source: Front Neurosci. 2019 Aug 6;13:798. doi: 10.3389/fnins.2019.00798 (PMC6691068; doi:10.3389/fnins.2019.00798)
Supplement: Supplementary file 1 [file Table_1.xlsx]

## Sheet: Table S1
Supplementary Table 1. Behaviors of animals treated on sexual training day 4 (i.e., when fully primed with EB+P), prior to any treatment with fadrozole. Data are displayed by future group assignment to identify any group differences in behavioral responding when fully primed.
	EB			EB+TP			EB+TP+FAD
	M	SEM		M	SEM		M	SEM	ANOVA p-value
Hops/Darts	18	3.98406		20.5455	2.88054		17.2727	2.18295	0.738527
Solicitations	4	0.934199		7.18182	1.59441		4	1.02691	0.121285
Level changes	79.8182	8.20179		108.545	12.4268		106.455	9.48622	0.101701
Female Defense	0	0		0	0		0	0	-
LQ	0.977962	0.00834426		0.934234	0.0447272		0.984919	0.0088858	0.361161
LR	2.42558	0.0864692		2.52168	0.0447272		2.69	0.0464085	0.0898155
Mounts	13.5455	2.2818		9.81818	1.81317		11.3636	1.46643	0.383983
Intromissions	39.5455	3.994		29.7273	4.70221		37.9091	5.13182	0.290376
Ejaculations	2.18182	0.226362		2	0.381385		1.90909	0.250619	0.801485
n=11/group
Note: no animals were excluded from any analyses.
